# Supplementary material for: Cost-minimization analysis of subcutaneous versus intravenous trastuzumab administration in Chilean patients with HER2-positive early breast cancer
Source: PLoS One. 2020 Feb 5;15(2):e0227961. doi: 10.1371/journal.pone.0227961 (PMC7001963; doi:10.1371/journal.pone.0227961)
Supplement: S1 File — (ZIP) [file pone.0227961.s001.zip]

Archive with 21 entries (18 files):
- S1 File/
- S1 File/S5 Table.docx
- __MACOSX/
- __MACOSX/S1 File/
- __MACOSX/S1 File/._S5 Table.docx
- S1 File/.DS_Store
- __MACOSX/S1 File/._.DS_Store
- S1 File/S1 datasets.xlsx
- __MACOSX/S1 File/._S1 datasets.xlsx
- S1 File/S7 Table.docx
- __MACOSX/S1 File/._S7 Table.docx
- S1 File/S2 Table.docx
- __MACOSX/S1 File/._S2 Table.docx
- S1 File/S1 Table.docx
- __MACOSX/S1 File/._S1 Table.docx
- S1 File/S4 Table.docx
- __MACOSX/S1 File/._S4 Table.docx
- S1 File/S3 Table.docx
- __MACOSX/S1 File/._S3 Table.docx
- S1 File/S6 Table.docx
- __MACOSX/S1 File/._S6 Table.docx
