# Supplementary material for: Cost-minimization analysis of subcutaneous versus intravenous trastuzumab administration in Chilean patients with HER2-positive early breast cancer
Source: PLoS One. 2020 Feb 5;15(2):e0227961. doi: 10.1371/journal.pone.0227961 (PMC7001963; doi:10.1371/journal.pone.0227961)
Supplement: S1 File — (ZIP) [file pone.0227961.s001.zip › S1 File/S1 datasets.xlsx]

## Sheet: PREPARATION
					Estimation of number of patients that requiered one o more IV trastuzumab vials according to body weight				Estimation of preparation cost of IV-TZM or SC-TZM for 100 patients, adjusted for body weight (costs in USD 2017)
	IV		SC
INSUMOS (1 dosis, 1 paciente)	One vial	Two vials			Weight	Loading dose	Percentage of patients (%)		IV	Loading dose (1 cycle)	1 vial (26 patients)	90505.6
Trastuzumab vial 440 mg (Herceptin)	3438.71	6877.42	0		≤ 55kg	One vials	26				2 vials (74 patients)	512058
Trastuzumab vial 600 mg (Herceptin)	-	-	4032.41		>55kg	Two vials	74			Maintenance dosis (17 cycles)	1 vial (78 patients)	4.61579e+06
Saline 250 ml (IV only)	2.1	2.1				Three vials	0				2 viales (22 patients)	2.58797e+06
IV tubing (IV only)	5.02206	5.02206								18 cycles	100 patients	7.80632e+06
Needle	0.420588	0.420588	0.420588		Weight	Maintennace dose	Percentage of patients (%)		SC	18 cycles	1 vial (100 patients)	7.32255e+06
Disposable syringe 5 ml IV (IV only)	0.510294	0.510294			≤ 73kg	One vials	78
Disposable syringe 5 ml SC (SC only)	-	-	0.260294		> 73 kg	two vials	22
Red cap sterile luer	0.25	0.25	0.25			Three vials	0
Pharmacist time and infrastructure	33.9706	33.9706	33.9706
TOTAL	3480.99	6919.7	4067.31
			14110
			830
			61146
			598335	7.13189e+06
			907.4	15425
			3329.12	57750
				7.80763e+06

## Sheet: ADMINISTRATION
					Estimation of chair time and nurse time costs required to administer TZM				Estimation of costs required to administer TZM, 100 patients , 18 cycles.
					IV TZM				TZM	Chair time cost	Nurse time cost	Consumables	Total
Associated costs for preparation and administration of a single dose (costs in USD 2017)					Chair time	1st to 3rd cycle (3)	4th to 18th cycle (15)
Resource	IV	SC			Time spent in each cycle (hours)	2.5	1		IV	202470	24720	121356	348546
Infusion pump set (IV only)	20.7	0			Cost per each cycle (USD)	165.749	95.5632		SC	180540	18540	1456	200536
Syringe 5mL Heparin (IV only)	$3.1	0			Cost per 1 patients (USD)	497.246	1433.45
Disposable sterile gloves (IV only)	$1.5	0			Chair time cost per 1 patients, 18 cycles (USD)	1930.69
Swab stick	$0.8	$0.8			Nurse time
Port needle (IV only)	$38.6	0			Time spent in each cycle (hours)	2.5	1
Gauzes (IV only)	$0.2	0			Cost per each cycle (USD)	29.5	9.80294
Saline 250 mL (IV only)	$2.4	0			Cost per 1 patients (USD)	88.2	147.0
Chair time (0–1 h)	$98.7	$98.7			Cost per 1 patients , 18 cycles (USD)	235.3
Chair time (2–3 h)	$172.7	-
Nurse time (1 h)	$10.2	$10.2			SC TZM
					Chair time	1st cycle (1)	2nd to 18th cycle (17)
					Time spent in each cycle (hours)	0.5	0.25
					Cost per each cycle (USD)	95.5632	95.5632
		1440			Cost per 1 patients (USD)	95.5632	1624.58
					Cost per 1 patients, 18 cycles (USD)	0	1720.14
					Nurse time
					Time spent in each cycle (hours)	1	1
					Cost per each cycle (USD)	9.80294	9.80294
					Cost per 1 patients (USD)	9.80294	166.65
					Cost per 1 patients , 18 cycles (USD)		176.453
									0

## Sheet: ADVERSE REACTION 
	Number of expected events in 100 patients		IV			SC
Adverse event	IV	SC	Average value	Minimum value	Maximum value	Average value	Minimum value	Maximum value
Fever Neutropenia	3.4	4	12680	11815.1	13923	14917.6	13900.1	16380
Neutropenia	3	2.4	11188.2	10425.1	12285	8950.56	8340.07	9827.97
Bronchopneumonia	1	1	6748.42	1468.53	20238.9	6748.42	1468.53	20238.9
Pneumonia	1	1	6748.42	1468.53	20238.9	6748.42	1468.53	20238.9
Tonsilitis	0	1	0	0	0	2551.3	1756.75	4324.77
Cellulitis	0	1	0	0	0	3055.03	1653	7498.54
Pleural effusion	0	1	0	0	0	5345.2	2338.01	10897.9
Lung embolim	0	1	0	0	0	6837.88	2601.44	12213
Dysfunction left ventricular	3	3	18359.9	12947.1	23772.7	14683.1	14683.1	14683.1
Echocardiogram	400	400	101700			101700
Total			157425	38124.4	90458.4	171537	48209.5	116303
	65900800	65900800			14112.6
Ecocardiograma (4x)	164752

## Sheet: NON-MEDICAL COST
	Estimation of work time absenteeism from the time spent on transportation to and from the hospital, the time spent in the treatment room, and the total time spent in the hospital
	IV TZM	First three cycles	Subsequent cycles
	Chair Time per each cycle (hours)	2.5	1
	Transportation time per each cycle (hours)	2	2
	Total time per each cycle (hours)	4.5	3
	Total time 1 patient, 18 cycles (hours)	58.5
	SC TZM	First cycle	Subsequent cycles
	Chair Time per each cycle (hours)	0.5	0.25
	Transportation time per each cycle (hours)	2	2
	Total time per each cycle (hours)	2.5	2.25
	Total time 1 patient, 18 cycles (hours)	40.7
	Cost of transportation, hourly salary and employment rate for the women´s workforce of 19 years and older in the metropolitan region of Chile
	Hourly salary (USD, 2017)	4.7
	Round trip transportation cost (USD, 2017)	2.1
	Employment rate (averange)	0.62
	Non-medical costs obtanied from transportation cost and work productivity losses (estimated on the basis to employment rate and average salary among Chilean women in the age range that usually receives TZM treatment)
	Trastuzmab formulation	Cycles	1 patient	100 patient
	IV	First three cycles	$ 65.6	4064.8
		Subsequent cycles	$ 213.6	13240
				17304.8
	sc	First cycle	$ 14.2	880.4
		Subsequent cycles	$181.9	11276.3
				12156.7

## Sheet: TOTAL
	Costos	EV	SC
	Preparación	7.80764e+06	7.32255e+06	485090
	Administración	348546	200536	148010
	RAM (PROM)	157425	171537	-14112.6
	No Médicos (PROM)	17304.8	12156.7	5148.1
	Total	8.33091e+06	7.70678e+06	624135
	Diferencia (EV - SC)	624135
	Diferencia (EV -SC) (18 dosis/paciente)	6241.35
	Diferencia (EV -SC) (1 dosis/paciente)	346.742

## Sheet: sensivity analysis
Difference costs according to :
Difference SC-IV trastuzumab vial price higher in 80%	-832
Difference SC-IV trastuzumab vial price higher in 70%	630.633
Difference SC-IV trastuzumab vial price higher in 50%	3555.07
Weight of patients lower 15%	-785
Weight of patients lower 13%	442
Weight of patients lower 10%	2282
Basal	5548.3
